# Supplementary material for: Effects of Ultrasound Modification with Different Frequency Modes on the Structure, Chain Conformation, and Immune Activity of Polysaccharides from Lentinus edodes
Source: Foods. 2022 Aug 16;11(16):2470. doi: 10.3390/foods11162470 (PMC9407330; doi:10.3390/foods11162470)
Supplement: Supplementary file 1 [file foods-11-02470-s001.zip]

Archive with 1 entries (1 files):
- foods-1859533-supplementary.pdf
